# Supplementary material for: Novel Verrucomicrobiota strains associated with plant root tissue enhance plant growth and suppress bacterial wilt in tomato
Source: Front Microbiol. 2025 Dec 17;16:1712154. doi: 10.3389/fmicb.2025.1712154 (PMC12753962; doi:10.3389/fmicb.2025.1712154)
Supplement: Supplementary file 2 [file Table_2.xlsx]

## Sheet: Table S1
Supplementry Table S1. Detailed information of the various carbon sources used for enrichment culture preparation
Carbon type	Carbon sources name	Rename	Primary				Secondary
			Without streptomycin		With streptomycin		Without streptomycin			With streptomycin
			1st culture	2nd culture	1st culture	2nd culture	1st culture	2nd culture	3rd culture	1st culture	2nd culture	3rd culture
Monosaccharide	Acetic Acid	Mono-01	na	na	na	na
	Arabinose	Mono-02	O	na	O	O
	Arabitol	Mono-03	O	O	O	O
	Ascorbic Acid	Mono-04	na	na	na	na
	Deoxyribose	Mono-05	O	O	O	O
	Fructose	Mono-06	O	na	O	na
	Fucose	Mono-07	O	O	O	O	O	O	O
	Galactose	Mono-08	O	O	O	O
	Galacturonic Acid	Mono-09	O	na	O	na
	Glucose	Mono-10	O	O	O	na
	Glucuronic Acid	Mono-11	na	na	O	na
	Glutamic Acid	Mono-12	na	na	na	na
	Mannose	Mono-13	O	O	O	na
	Quinic Acid	Mono-14	O	na	O	na
	Rhamnose	Mono-15	O	O	O	O
	Ribose	Mono-16	O	O	O	O
	Xylose	Mono-17	O	O	O	na
Combination of saccharides	Mannose+Rhamnose	Comb.-01	O	O	O	na
	Mannose+Fucose	Comb.-02	O	O	O	na
	Rhamnose+Fucose	Comb.-03	O	O	O	O
	Rhamnose+Glucose	Comb.-04	O	na	O	na
	Mannose+Rhamnose+Fucose	Comb.-05	O	O	O	na
	Fucose + Pectin	Comb.-06					O	O	O
	Fucose + Raffinose	Comb.-07					O	O	O
	Pectin + Raffinose	Comb.-08					O	O	O
	Fucose + Pectin + Raffinose	Comb.-09					O	O	O
	Alginate + Dulcitol	Comb.-10								O	O	O
	Alginate + Pectin	Comb.-11								O	O	O
	Alginate + pyruvate	Comb.-12								O	O	O
	Dulcitol + Pectin	Comb.-13								O	O	O
	Dulcitol + pyruvate	Comb.-14								O	O	O
	Pectin + pyruvate	Comb.-15								O	O	O
	Alginate + Dulcitol + Pectin	Comb.-16								O	O	O
	Alginate + Dulcitol + pyruvate	Comb.-17								O	O	O
	Alginate + Pectin + pyruvate	Comb.-18								O	O	O
	Dulcitol + Pectin + pyruvate	Comb.-19								O	O	O
	Alginate + Dulcitol + Pectin + pyruvate	Comb.-20								O	O	O
Disaccharide	Cellobiose	Di-01	O	O	O	O
	Lactose	Di-02	O	O	O	O				O	O	O
	Maltose	Di-03	O	O	O	na
	Melibiose	Di-04	O	O	O	O
	Sucrose	Di-05	O	O	O	na
	Trehalose	Di-06	O	O	O	na
Oligosaccharide	Raffinose	Oligo-01	O	O	O	O	O	O	O
Polysaccharide	Alginate	Poly-01	O	O	O	O				O	O	O
	Inulin	Poly-02	O	O	O	O
	Pectin	Poly-03	O	O	O	O	O	O	O	O	O	O
	Pullulan	Poly-04	O	O	O	O
	Sodium Carboxymethyl Cellulose	Poly-05	O	O	O	O
	Starch soluble	Poly-06	O	O	O	O
	Xylan	Poly-07	O	O	O	O
	Fucoidan	Poly-08	O	O	O	O
Polyhydric alcohol	Dulcitol	Polyol-01	O	O	O	O				O	O	O
	Glycerol	Polyol-02	O	O	O	O				O	O	O
	Mannitol	Polyol-03	O	O	O	O
	Myo-Inositol	Polyol-04	O	O	O	O
	Poly(Ethylene Glycol)	Polyol-05	O	O	O	O	O	O	O
	Sorbitol	Polyol-06	O	O	O	O
Others	Casein	Others-01	O	O	O	O				O	O	O
	Pyruvic Acid	Others-02	O	O	O	O				O	O	O
	Salicin	Others-03	O	O	O	O
	Tartaric Acid	Others-04	na	na	na	na
	Thioglycolic Acid	Others-05	O	O	O	O
	Trisodium citrate dihydrate	Others-06	O	O	O	O
	Tryptophan	Others-07	O	O	O	O
	Tween 80	Others-08	O	O	O	O	O	O	O
	Yeast	Others-09	O	O	O	O
	Filterpaper	Others-10	O	O	O	O
	Rutin 1	Others-11	O	O	O	O	O	O	O
	Rutin 2	Others-12	O	O	na	O
PRT	Plant root tissue	PRT	O	O	O	O	O	O	O	O	O	O
Control	SDW	Control	O	O	O	O	O	O	O	O	O	O
O	Enriched with any of the carbon souce and analysed the 16SrRNA amplicon sequencing
na	Not analysed the 16S rRNA amplicon sequencing
	* 1, dissolved in water
	* 2, dissolved in DMSO

## Sheet: Table S2
Supplementry Table S2. Microbiome analysis of carbon enriched primary and secondary samples
Analysis	Primary enrichment (190 samples)		Secondary enrichment (481 samples)
	frequency	Observed features	frequency	Observed features
Demultiplexed sequence counts	20559199		53377998
DADA2	13,936,992 (67.8%)	5959	39394771 (73.8%)	9278
De-novo clustering	13,936,992 (67.8%)	2681	39394771 (73.8%)	4000
Remove singleton	13,869,959 (67.5%)	1408	39330060 (73.6%)	1887
Remove non-bacteria	13,810,852 (67.2%)	1367	39175752 (73.3%)	1824

## Sheet: Table S3
Supplementary Table S3. List of bacterial isolates obtained in this study.
Isolate ID	Accession number	Identity (%)	Phylum	Class	Order	Family	Genus	C source of enrichment
A_001	AGWY01000015	97.75	Pseudomonadota	Alphaproteobacteria	Rhizobiales	Nitrobacteraceae	Afipia	Pyruvate
A_002	ON875325	99.92	Pseudomonadota	Alphaproteobacteria	Sphingomonadales	Sphingomonadaceae	Hephaestia	Pyruvate
A_003	ON875325	97.83	Pseudomonadota	Alphaproteobacteria	Sphingomonadales	Sphingomonadaceae	Hephaestia	Pyruvate
A_004	OL679999	97.9	Pseudomonadota	Alphaproteobacteria	Sphingomonadales	Sphingomonadaceae	Sphingomonas	Pyruvate
A_005	ON875325	97.79	Pseudomonadota	Alphaproteobacteria	Sphingomonadales	Sphingomonadaceae	Hephaestia	Pyruvate
A_006	EU179327	99.78	Bacillota	Bacilli	Bacillales	Paenibacillaceae	Paenibacillus	Pyruvate
A_007	ON875325	99.78	Pseudomonadota	Alphaproteobacteria	Sphingomonadales	Sphingomonadaceae	Hephaestia	Pyruvate
A_008	OL679999	97.89	Pseudomonadota	Alphaproteobacteria	Sphingomonadales	Sphingomonadaceae	Sphingomonas	Pyruvate
A_009	DQ417335	99.92	Pseudomonadota	Alphaproteobacteria	Rhizobiales	Labrys_f	Labrys	Pyruvate
A_010	AGWY01000015	97.93	Pseudomonadota	Alphaproteobacteria	Rhizobiales	Nitrobacteraceae	Afipia	Pyruvate
A_011	JFZA02000061	98.73	Pseudomonadota	Alphaproteobacteria	Sphingomonadales	Sphingomonadaceae	Sphingobium	Pyruvate
A_012	KF437546	99.48	Pseudomonadota	Alphaproteobacteria	Sphingomonadales	Sphingomonadaceae	Sphingobium	Pyruvate
A_013	QXDC01000003	97.52	Pseudomonadota	Alphaproteobacteria	Sphingomonadales	Sphingomonadaceae	Hephaestia	Pyruvate
A_014	JFZA02000061	98.81	Pseudomonadota	Alphaproteobacteria	Sphingomonadales	Sphingomonadaceae	Sphingobium	Pyruvate
A_015	ON875325	99.7	Pseudomonadota	Alphaproteobacteria	Sphingomonadales	Sphingomonadaceae	Hephaestia	Pyruvate
A_016	ON875325	99.78	Pseudomonadota	Alphaproteobacteria	Sphingomonadales	Sphingomonadaceae	Hephaestia	Pyruvate
A_017	KF437546	99.33	Pseudomonadota	Alphaproteobacteria	Sphingomonadales	Sphingomonadaceae	Sphingobium	Pyruvate
A_018	MZ399217	100	Pseudomonadota	Betaproteobacteria	Burkholderiales	Ralstonia_f	Ralstonia	Pyruvate
A_019	ON875325	99.92	Pseudomonadota	Alphaproteobacteria	Sphingomonadales	Sphingomonadaceae	Hephaestia	Pyruvate
A_020	QXDC01000003	97.38	Pseudomonadota	Alphaproteobacteria	Sphingomonadales	Sphingomonadaceae	Hephaestia	Pyruvate
A_021	ON875325	99.78	Pseudomonadota	Alphaproteobacteria	Sphingomonadales	Sphingomonadaceae	Hephaestia	Pyruvate
A_022	QYUM01000002	97.23	Pseudomonadota	Alphaproteobacteria	Sphingomonadales	Sphingomonadaceae	Sphingomonas	Pyruvate
A_023	ON875325	99.77	Pseudomonadota	Alphaproteobacteria	Sphingomonadales	Sphingomonadaceae	Hephaestia	Pyruvate
A_024	ON875325	99.92	Pseudomonadota	Alphaproteobacteria	Sphingomonadales	Sphingomonadaceae	Hephaestia	Glycerol
A_025	BCYZ01000050	99.93	Pseudomonadota	Alphaproteobacteria	Sphingomonadales	Sphingomonadaceae	Sphingomonas	Glycerol
A_026	BCYX01000023	99.09	Pseudomonadota	Alphaproteobacteria	Sphingomonadales	Sphingomonadaceae	Sphingomonas	Glycerol
A_027	MZ266333	99.62	Pseudomonadota	Alphaproteobacteria	Sphingomonadales	Sphingomonadaceae	Sphingobium	Glycerol
A_028	ON875325	99.77	Pseudomonadota	Alphaproteobacteria	Sphingomonadales	Sphingomonadaceae	Hephaestia	Glycerol
A_029	BCYX01000023	99.1	Pseudomonadota	Alphaproteobacteria	Sphingomonadales	Sphingomonadaceae	Sphingomonas	Glycerol
A_030	AGWY01000015	97.9	Pseudomonadota	Alphaproteobacteria	Rhizobiales	Nitrobacteraceae	Afipia	Glycerol
A_031	ON875325	99.93	Pseudomonadota	Alphaproteobacteria	Sphingomonadales	Sphingomonadaceae	Hephaestia	Glycerol
A_032	ON875325	99.93	Pseudomonadota	Alphaproteobacteria	Sphingomonadales	Sphingomonadaceae	Hephaestia	Glycerol
A_033	ON875325	97.3	Pseudomonadota	Alphaproteobacteria	Sphingomonadales	Sphingomonadaceae	Hephaestia	Glycerol
A_034	ON875325	97.89	Pseudomonadota	Alphaproteobacteria	Sphingomonadales	Sphingomonadaceae	Hephaestia	Glycerol
A_035	ON875325	99.93	Pseudomonadota	Alphaproteobacteria	Sphingomonadales	Sphingomonadaceae	Hephaestia	Glycerol
A_036	ON875325	99.93	Pseudomonadota	Alphaproteobacteria	Sphingomonadales	Sphingomonadaceae	Hephaestia	Glycerol
A_037	ON875325	99.93	Pseudomonadota	Alphaproteobacteria	Sphingomonadales	Sphingomonadaceae	Hephaestia	Glycerol
A_038	BCYX01000023	99.11	Pseudomonadota	Alphaproteobacteria	Sphingomonadales	Sphingomonadaceae	Sphingomonas	Glycerol
A_039	ON875325	99.92	Pseudomonadota	Alphaproteobacteria	Sphingomonadales	Sphingomonadaceae	Hephaestia	Glycerol
A_040	ON875325	99.93	Pseudomonadota	Alphaproteobacteria	Sphingomonadales	Sphingomonadaceae	Hephaestia	Glycerol
A_041	ON875325	99.93	Pseudomonadota	Alphaproteobacteria	Sphingomonadales	Sphingomonadaceae	Hephaestia	Glycerol
A_042	ON875325	99.93	Pseudomonadota	Alphaproteobacteria	Sphingomonadales	Sphingomonadaceae	Hephaestia	Glycerol
A_043	ON875325	99.92	Pseudomonadota	Alphaproteobacteria	Sphingomonadales	Sphingomonadaceae	Hephaestia	Glycerol
A_044	ON875325	99.93	Pseudomonadota	Alphaproteobacteria	Sphingomonadales	Sphingomonadaceae	Hephaestia	Glycerol
A_045	LR760817	99.93	Pseudomonadota	Betaproteobacteria	Burkholderiales	Burkholderiaceae	Burkholderia	Glycerol
A_046	ON875325	99.93	Pseudomonadota	Alphaproteobacteria	Sphingomonadales	Sphingomonadaceae	Hephaestia	Glycerol
A_047	BCYX01000023	99.1	Pseudomonadota	Alphaproteobacteria	Sphingomonadales	Sphingomonadaceae	Sphingomonas	Glycerol
A_048	BCYX01000023	99.09	Pseudomonadota	Alphaproteobacteria	Sphingomonadales	Sphingomonadaceae	Sphingomonas	Glycerol
A_049	BCYX01000023	99.1	Pseudomonadota	Alphaproteobacteria	Sphingomonadales	Sphingomonadaceae	Sphingomonas	Glycerol
A_050	ON875325	99.93	Pseudomonadota	Alphaproteobacteria	Sphingomonadales	Sphingomonadaceae	Hephaestia	Glycerol
A_051	ON875325	99.93	Pseudomonadota	Alphaproteobacteria	Sphingomonadales	Sphingomonadaceae	Hephaestia	Glycerol
A_052	ON875325	99.92	Pseudomonadota	Alphaproteobacteria	Sphingomonadales	Sphingomonadaceae	Hephaestia	Glycerol
A_053	ON875325	99.92	Pseudomonadota	Alphaproteobacteria	Sphingomonadales	Sphingomonadaceae	Hephaestia	Glycerol
A_054	ON875325	99.93	Pseudomonadota	Alphaproteobacteria	Sphingomonadales	Sphingomonadaceae	Hephaestia	Glycerol
A_055	BCYX01000023	99.1	Pseudomonadota	Alphaproteobacteria	Sphingomonadales	Sphingomonadaceae	Sphingomonas	Glycerol
A_056	BCYX01000023	99.11	Pseudomonadota	Alphaproteobacteria	Sphingomonadales	Sphingomonadaceae	Sphingomonas	Glycerol
A_057	QXDC01000003	97.39	Pseudomonadota	Alphaproteobacteria	Sphingomonadales	Sphingomonadaceae	Hephaestia	Glycerol
A_058	OL679999	97.75	Pseudomonadota	Alphaproteobacteria	Sphingomonadales	Sphingomonadaceae	Sphingomonas	Glycerol
A_059	ON875325	98.05	Pseudomonadota	Alphaproteobacteria	Sphingomonadales	Sphingomonadaceae	Hephaestia	Glycerol
A_060	ON875325	97.9	Pseudomonadota	Alphaproteobacteria	Sphingomonadales	Sphingomonadaceae	Hephaestia	Glycerol
A_061	ON875325	97.89	Pseudomonadota	Alphaproteobacteria	Sphingomonadales	Sphingomonadaceae	Hephaestia	Glycerol
A_062	ON875325	98.25	Pseudomonadota	Alphaproteobacteria	Sphingomonadales	Sphingomonadaceae	Hephaestia	Glycerol
A_063	ON875325	97.89	Pseudomonadota	Alphaproteobacteria	Sphingomonadales	Sphingomonadaceae	Hephaestia	Glycerol
A_064	JFZA02000061	99.02	Pseudomonadota	Alphaproteobacteria	Sphingomonadales	Sphingomonadaceae	Sphingobium	Glycerol
A_065	OL679999	97.88	Pseudomonadota	Alphaproteobacteria	Sphingomonadales	Sphingomonadaceae	Sphingomonas	Glycerol
A_066	KF437546	99.47	Pseudomonadota	Alphaproteobacteria	Sphingomonadales	Sphingomonadaceae	Sphingobium	Glycerol
A_067	JFZA02000061	99.02	Pseudomonadota	Alphaproteobacteria	Sphingomonadales	Sphingomonadaceae	Sphingobium	Glycerol
A_068	JFZA02000061	98.88	Pseudomonadota	Alphaproteobacteria	Sphingomonadales	Sphingomonadaceae	Sphingobium	Glycerol
A_069	BCYX01000023	99.1	Pseudomonadota	Alphaproteobacteria	Sphingomonadales	Sphingomonadaceae	Sphingomonas	Glycerol
A_070	QXDC01000003	97.94	Pseudomonadota	Alphaproteobacteria	Sphingomonadales	Sphingomonadaceae	Hephaestia	Glycerol
A_071	ON875325	99.92	Pseudomonadota	Alphaproteobacteria	Sphingomonadales	Sphingomonadaceae	Hephaestia	Glycerol
A_072	ON875325	99.7	Pseudomonadota	Alphaproteobacteria	Sphingomonadales	Sphingomonadaceae	Hephaestia	Glycerol
A_073	ON875325	97.3	Pseudomonadota	Alphaproteobacteria	Sphingomonadales	Sphingomonadaceae	Hephaestia	Glycerol
A_074	QYUM01000002	97.33	Pseudomonadota	Alphaproteobacteria	Sphingomonadales	Sphingomonadaceae	Sphingomonas	Glycerol
A_075	ON875325	99.93	Pseudomonadota	Alphaproteobacteria	Sphingomonadales	Sphingomonadaceae	Hephaestia	Glycerol
A_076	ON875325	99.92	Pseudomonadota	Alphaproteobacteria	Sphingomonadales	Sphingomonadaceae	Hephaestia	Glycerol
A_077	ON875325	99.92	Pseudomonadota	Alphaproteobacteria	Sphingomonadales	Sphingomonadaceae	Hephaestia	Glycerol
A_078	ON875325	99.92	Pseudomonadota	Alphaproteobacteria	Sphingomonadales	Sphingomonadaceae	Hephaestia	Glycerol
A_079	ON875325	99.93	Pseudomonadota	Alphaproteobacteria	Sphingomonadales	Sphingomonadaceae	Hephaestia	Glycerol
A_080	LR536858	100	Pseudomonadota	Betaproteobacteria	Burkholderiales	Burkholderiaceae	Pandoraea	Glycerol
A_081	OL679999	97.9	Pseudomonadota	Alphaproteobacteria	Sphingomonadales	Sphingomonadaceae	Sphingomonas	Glycerol
A_082	KF437546	99.47	Pseudomonadota	Alphaproteobacteria	Sphingomonadales	Sphingomonadaceae	Sphingobium	Glycerol
A_083	ON875325	99.93	Pseudomonadota	Alphaproteobacteria	Sphingomonadales	Sphingomonadaceae	Hephaestia	Glycerol
A_084	MZ399217	100	Pseudomonadota	Betaproteobacteria	Burkholderiales	Ralstonia_f	Ralstonia	Glycerol
A_085	ON875325	99.92	Pseudomonadota	Alphaproteobacteria	Sphingomonadales	Sphingomonadaceae	Hephaestia	Glycerol
A_086	ON875325	99.92	Pseudomonadota	Alphaproteobacteria	Sphingomonadales	Sphingomonadaceae	Hephaestia	Glycerol
A_087	BCYX01000023	99.11	Pseudomonadota	Alphaproteobacteria	Sphingomonadales	Sphingomonadaceae	Sphingomonas	Glycerol
A_088	ON875325	99.92	Pseudomonadota	Alphaproteobacteria	Sphingomonadales	Sphingomonadaceae	Hephaestia	Glycerol
A_089	ON875325	99.92	Pseudomonadota	Alphaproteobacteria	Sphingomonadales	Sphingomonadaceae	Hephaestia	Glycerol
A_090	ON875325	99.92	Pseudomonadota	Alphaproteobacteria	Sphingomonadales	Sphingomonadaceae	Hephaestia	Glycerol
A_091	ON875325	99.7	Pseudomonadota	Alphaproteobacteria	Sphingomonadales	Sphingomonadaceae	Hephaestia	Glycerol
A_092	ON875325	99.7	Pseudomonadota	Alphaproteobacteria	Sphingomonadales	Sphingomonadaceae	Hephaestia	Glycerol
A_093	ON875325	99.7	Pseudomonadota	Alphaproteobacteria	Sphingomonadales	Sphingomonadaceae	Hephaestia	Glycerol
A_094	KM598259	97.18	Pseudomonadota	Alphaproteobacteria	Rhizobiales	Devosiaceae	Devosia	Glycerol
A_095	ON875325	97.58	Pseudomonadota	Alphaproteobacteria	Sphingomonadales	Sphingomonadaceae	Hephaestia	Glycerol
A_096	OL679999	97.87	Pseudomonadota	Alphaproteobacteria	Sphingomonadales	Sphingomonadaceae	Sphingomonas	Glycerol
A_097	ON875325	99.77	Pseudomonadota	Alphaproteobacteria	Sphingomonadales	Sphingomonadaceae	Hephaestia	Glycerol
A_098	ON875325	99.93	Pseudomonadota	Alphaproteobacteria	Sphingomonadales	Sphingomonadaceae	Hephaestia	Glycerol
A_099	QXDC01000003	97.95	Pseudomonadota	Alphaproteobacteria	Sphingomonadales	Sphingomonadaceae	Hephaestia	Glycerol
A_100	ON875325	99.77	Pseudomonadota	Alphaproteobacteria	Sphingomonadales	Sphingomonadaceae	Hephaestia	Glycerol
A_101	ON875325	99.77	Pseudomonadota	Alphaproteobacteria	Sphingomonadales	Sphingomonadaceae	Hephaestia	Glycerol
A_102	ON875325	99.77	Pseudomonadota	Alphaproteobacteria	Sphingomonadales	Sphingomonadaceae	Hephaestia	Glycerol
A_103	ON875325	99.77	Pseudomonadota	Alphaproteobacteria	Sphingomonadales	Sphingomonadaceae	Hephaestia	Glycerol
A_104	ON875325	99.77	Pseudomonadota	Alphaproteobacteria	Sphingomonadales	Sphingomonadaceae	Hephaestia	Glycerol
A_105	ON875325	99.7	Pseudomonadota	Alphaproteobacteria	Sphingomonadales	Sphingomonadaceae	Hephaestia	Glycerol
A_106	AGWY01000015	97.97	Pseudomonadota	Alphaproteobacteria	Rhizobiales	Nitrobacteraceae	Afipia	Glycerol
A_107	ON875325	99.92	Pseudomonadota	Alphaproteobacteria	Sphingomonadales	Sphingomonadaceae	Hephaestia	Glycerol
A_108	MZ266333	99.63	Pseudomonadota	Alphaproteobacteria	Sphingomonadales	Sphingomonadaceae	Sphingobium	Glycerol
A_109	QYUM01000002	97.17	Pseudomonadota	Alphaproteobacteria	Sphingomonadales	Sphingomonadaceae	Sphingomonas	Casein
A_110	KB900701	100	Pseudomonadota	Alphaproteobacteria	Rhizobiales	Nitrobacteraceae	Bradyrhizobium	Casein
A_111	BCYX01000023	99.47	Pseudomonadota	Alphaproteobacteria	Sphingomonadales	Sphingomonadaceae	Sphingomonas	Casein
A_112	KB900701	100	Pseudomonadota	Alphaproteobacteria	Rhizobiales	Nitrobacteraceae	Bradyrhizobium	Casein
A_113	ON875325	97.59	Pseudomonadota	Alphaproteobacteria	Sphingomonadales	Sphingomonadaceae	Hephaestia	Casein
A_114	OL679999	97.74	Pseudomonadota	Alphaproteobacteria	Sphingomonadales	Sphingomonadaceae	Sphingomonas	Casein
A_115	LR536858	100	Pseudomonadota	Betaproteobacteria	Burkholderiales	Burkholderiaceae	Pandoraea	Casein
A_116	ON875325	99.93	Pseudomonadota	Alphaproteobacteria	Sphingomonadales	Sphingomonadaceae	Hephaestia	Casein
A_117	LR536858	100	Pseudomonadota	Betaproteobacteria	Burkholderiales	Burkholderiaceae	Pandoraea	Casein
A_118	LR536858	100	Pseudomonadota	Betaproteobacteria	Burkholderiales	Burkholderiaceae	Pandoraea	Casein
A_119	LR536858	100	Pseudomonadota	Betaproteobacteria	Burkholderiales	Burkholderiaceae	Pandoraea	Casein
A_120	AGWY01000015	98.16	Pseudomonadota	Alphaproteobacteria	Rhizobiales	Nitrobacteraceae	Afipia	Casein
A_121	LR536858	100	Pseudomonadota	Betaproteobacteria	Burkholderiales	Burkholderiaceae	Pandoraea	Casein
A_122	LR536858	100	Pseudomonadota	Betaproteobacteria	Burkholderiales	Burkholderiaceae	Pandoraea	Casein
A_123	LR536858	100	Pseudomonadota	Betaproteobacteria	Burkholderiales	Burkholderiaceae	Pandoraea	Casein
A_124	LR536858	100	Pseudomonadota	Betaproteobacteria	Burkholderiales	Burkholderiaceae	Pandoraea	Casein
A_125	ON875325	99.92	Pseudomonadota	Alphaproteobacteria	Sphingomonadales	Sphingomonadaceae	Hephaestia	Casein
A_126	KB900701	100	Pseudomonadota	Alphaproteobacteria	Rhizobiales	Nitrobacteraceae	Bradyrhizobium	Casein
A_127	ON875325	99.93	Pseudomonadota	Alphaproteobacteria	Sphingomonadales	Sphingomonadaceae	Hephaestia	Casein
A_128	OL679999	97.96	Pseudomonadota	Alphaproteobacteria	Sphingomonadales	Sphingomonadaceae	Sphingomonas	Casein
A_129	QYUM01000002	97.46	Pseudomonadota	Alphaproteobacteria	Sphingomonadales	Sphingomonadaceae	Sphingomonas	Casein
A_130	HQ914245	99.05	Pseudomonadota	Betaproteobacteria	Burkholderiales	Ralstonia_f	Cupriavidus	Pyruvate
A_131	ON875325	99.92	Pseudomonadota	Alphaproteobacteria	Sphingomonadales	Sphingomonadaceae	Hephaestia	Glycerol
A_132	BCYX01000023	99.11	Pseudomonadota	Alphaproteobacteria	Sphingomonadales	Sphingomonadaceae	Sphingomonas	Glycerol
A_133	ON875325	99.93	Pseudomonadota	Alphaproteobacteria	Sphingomonadales	Sphingomonadaceae	Hephaestia	Glycerol
A_134	BCYX01000023	99.47	Pseudomonadota	Alphaproteobacteria	Sphingomonadales	Sphingomonadaceae	Sphingomonas	Glycerol
A_135	ON875325	99.92	Pseudomonadota	Alphaproteobacteria	Sphingomonadales	Sphingomonadaceae	Hephaestia	Glycerol
A_136	ON875325	99.92	Pseudomonadota	Alphaproteobacteria	Sphingomonadales	Sphingomonadaceae	Hephaestia	Glycerol
A_137	ON875325	99.93	Pseudomonadota	Alphaproteobacteria	Sphingomonadales	Sphingomonadaceae	Hephaestia	Glycerol
A_138	BCYX01000023	99.1	Pseudomonadota	Alphaproteobacteria	Sphingomonadales	Sphingomonadaceae	Sphingomonas	Glycerol
A_139	ON875325	99.93	Pseudomonadota	Alphaproteobacteria	Sphingomonadales	Sphingomonadaceae	Hephaestia	Glycerol
A_140	KB900701	100	Pseudomonadota	Alphaproteobacteria	Rhizobiales	Nitrobacteraceae	Bradyrhizobium	Glycerol
A_141	ON875325	99.92	Pseudomonadota	Alphaproteobacteria	Sphingomonadales	Sphingomonadaceae	Hephaestia	Glycerol
A_142	ON875325	99.93	Pseudomonadota	Alphaproteobacteria	Sphingomonadales	Sphingomonadaceae	Hephaestia	Glycerol
A_143	BCYX01000023	99.46	Pseudomonadota	Alphaproteobacteria	Sphingomonadales	Sphingomonadaceae	Sphingomonas	Glycerol
A_144	ON875325	99.92	Pseudomonadota	Alphaproteobacteria	Sphingomonadales	Sphingomonadaceae	Hephaestia	Glycerol
A_145	ON875325	99.92	Pseudomonadota	Alphaproteobacteria	Sphingomonadales	Sphingomonadaceae	Hephaestia	Glycerol
A_146	LR760817	99.93	Pseudomonadota	Betaproteobacteria	Burkholderiales	Burkholderiaceae	Burkholderia	Glycerol
A_147	KB900701	100	Pseudomonadota	Alphaproteobacteria	Rhizobiales	Nitrobacteraceae	Bradyrhizobium	Glycerol
A_148	KB900701	100	Pseudomonadota	Alphaproteobacteria	Rhizobiales	Nitrobacteraceae	Bradyrhizobium	Glycerol
A_149	MT186807	99.13	Pseudomonadota	Alphaproteobacteria	Rhizobiales	Boseaceae	Bosea	Glycerol
A_150	CP000699	99.93	Pseudomonadota	Alphaproteobacteria	Sphingomonadales	Sphingomonadaceae	Rhizorhabdus	Glycerol
A_151	ON875325	97.81	Pseudomonadota	Alphaproteobacteria	Sphingomonadales	Sphingomonadaceae	Hephaestia	Glycerol
A_152	ON875325	99.92	Pseudomonadota	Alphaproteobacteria	Sphingomonadales	Sphingomonadaceae	Hephaestia	Glycerol
A_153	ON875325	99.93	Pseudomonadota	Alphaproteobacteria	Sphingomonadales	Sphingomonadaceae	Hephaestia	Glycerol
A_154	ON875325	97.97	Pseudomonadota	Alphaproteobacteria	Sphingomonadales	Sphingomonadaceae	Hephaestia	Glycerol
A_155	ON875325	99.56	Pseudomonadota	Alphaproteobacteria	Sphingomonadales	Sphingomonadaceae	Hephaestia	Glycerol
A_156	KF437546	99.25	Pseudomonadota	Alphaproteobacteria	Sphingomonadales	Sphingomonadaceae	Sphingobium	Glycerol
A_157	JFZA02000061	98.95	Pseudomonadota	Alphaproteobacteria	Sphingomonadales	Sphingomonadaceae	Sphingobium	Glycerol
A_158	ON875325	99.93	Pseudomonadota	Alphaproteobacteria	Sphingomonadales	Sphingomonadaceae	Hephaestia	Glycerol
A_159	LR536858	100	Pseudomonadota	Betaproteobacteria	Burkholderiales	Burkholderiaceae	Pandoraea	Glycerol
A_160	LR760817	99.93	Pseudomonadota	Betaproteobacteria	Burkholderiales	Burkholderiaceae	Burkholderia	Glycerol
A_161	ON875325	99.92	Pseudomonadota	Alphaproteobacteria	Sphingomonadales	Sphingomonadaceae	Hephaestia	Glycerol
A_162	ON875325	99.92	Pseudomonadota	Alphaproteobacteria	Sphingomonadales	Sphingomonadaceae	Hephaestia	Glycerol
A_163	ON875325	99.93	Pseudomonadota	Alphaproteobacteria	Sphingomonadales	Sphingomonadaceae	Hephaestia	Glycerol
A_164	BCYX01000023	99.09	Pseudomonadota	Alphaproteobacteria	Sphingomonadales	Sphingomonadaceae	Sphingomonas	Glycerol
A_165	MZ266333	99.7	Pseudomonadota	Alphaproteobacteria	Sphingomonadales	Sphingomonadaceae	Sphingobium	Casein
A_166	LR536858	100	Pseudomonadota	Betaproteobacteria	Burkholderiales	Burkholderiaceae	Pandoraea	Casein
A_167	LR536858	100	Pseudomonadota	Betaproteobacteria	Burkholderiales	Burkholderiaceae	Pandoraea	Casein
A_168	ON875325	99.92	Pseudomonadota	Alphaproteobacteria	Sphingomonadales	Sphingomonadaceae	Hephaestia	Pyruvate
A_169	AGWY01000015	98.12	Pseudomonadota	Alphaproteobacteria	Rhizobiales	Nitrobacteraceae	Afipia	Pyruvate
A_170	MT186807	99.15	Pseudomonadota	Alphaproteobacteria	Rhizobiales	Boseaceae	Bosea	Pyruvate
A_171	KB900701	100	Pseudomonadota	Alphaproteobacteria	Rhizobiales	Nitrobacteraceae	Bradyrhizobium	Pyruvate
A_172	QYUM01000002	97.16	Pseudomonadota	Alphaproteobacteria	Sphingomonadales	Sphingomonadaceae	Sphingomonas	Pyruvate
A_173	ON875325	99.93	Pseudomonadota	Alphaproteobacteria	Sphingomonadales	Sphingomonadaceae	Hephaestia	Pyruvate
A_174	KB900701	100	Pseudomonadota	Alphaproteobacteria	Rhizobiales	Nitrobacteraceae	Bradyrhizobium	Pyruvate
A_175	KB900701	100	Pseudomonadota	Alphaproteobacteria	Rhizobiales	Nitrobacteraceae	Bradyrhizobium	Pyruvate
A_176	ON875325	97.81	Pseudomonadota	Alphaproteobacteria	Sphingomonadales	Sphingomonadaceae	Hephaestia	Pyruvate
A_177	AF273081	99.09	Pseudomonadota	Alphaproteobacteria	Rhizobiales	Boseaceae	Bosea	Glycerol
A_178	LR760817	99.93	Pseudomonadota	Betaproteobacteria	Burkholderiales	Burkholderiaceae	Burkholderia	Glycerol
A_179	LR760817	99.93	Pseudomonadota	Betaproteobacteria	Burkholderiales	Burkholderiaceae	Burkholderia	Glycerol
A_180	LR536858	100	Pseudomonadota	Betaproteobacteria	Burkholderiales	Burkholderiaceae	Pandoraea	Glycerol
A_181	LR760817	99.93	Pseudomonadota	Betaproteobacteria	Burkholderiales	Burkholderiaceae	Burkholderia	Glycerol
A_182	ON875325	99.92	Pseudomonadota	Alphaproteobacteria	Sphingomonadales	Sphingomonadaceae	Hephaestia	Glycerol
A_183	ON875325	99.92	Pseudomonadota	Alphaproteobacteria	Sphingomonadales	Sphingomonadaceae	Hephaestia	Glycerol
A_184	LR536858	100	Pseudomonadota	Betaproteobacteria	Burkholderiales	Burkholderiaceae	Pandoraea	Glycerol
A_185	LR536858	100	Pseudomonadota	Betaproteobacteria	Burkholderiales	Burkholderiaceae	Pandoraea	Glycerol
A_186	ON875325	99.92	Pseudomonadota	Alphaproteobacteria	Sphingomonadales	Sphingomonadaceae	Hephaestia	Glycerol
A_187	ON875325	99.93	Pseudomonadota	Alphaproteobacteria	Sphingomonadales	Sphingomonadaceae	Hephaestia	Glycerol
A_188	KB900701	100	Pseudomonadota	Alphaproteobacteria	Rhizobiales	Nitrobacteraceae	Bradyrhizobium	Glycerol
A_189	LR536858	100	Pseudomonadota	Betaproteobacteria	Burkholderiales	Burkholderiaceae	Pandoraea	Glycerol
A_190	ON875325	99.92	Pseudomonadota	Alphaproteobacteria	Sphingomonadales	Sphingomonadaceae	Hephaestia	Glycerol
A_191	LR536858	100	Pseudomonadota	Betaproteobacteria	Burkholderiales	Burkholderiaceae	Pandoraea	Glycerol
A_192	LR536858	100	Pseudomonadota	Betaproteobacteria	Burkholderiales	Burkholderiaceae	Pandoraea	Glycerol
A_193	KB900701	100	Pseudomonadota	Alphaproteobacteria	Rhizobiales	Nitrobacteraceae	Bradyrhizobium	Glycerol
A_194	ON875325	99.92	Pseudomonadota	Alphaproteobacteria	Sphingomonadales	Sphingomonadaceae	Hephaestia	Glycerol
A_195	QYUM01000002	97.23	Pseudomonadota	Alphaproteobacteria	Sphingomonadales	Sphingomonadaceae	Sphingomonas	Glycerol
A_196	ON875325	99.92	Pseudomonadota	Alphaproteobacteria	Sphingomonadales	Sphingomonadaceae	Hephaestia	Glycerol
A_197	ON875325	99.92	Pseudomonadota	Alphaproteobacteria	Sphingomonadales	Sphingomonadaceae	Hephaestia	Glycerol
A_198	AGWY01000015	97.92	Pseudomonadota	Alphaproteobacteria	Rhizobiales	Nitrobacteraceae	Afipia	Casein
A_199	LR760817	99.93	Pseudomonadota	Betaproteobacteria	Burkholderiales	Burkholderiaceae	Burkholderia	Casein
A_200	MK583682	99.93	Pseudomonadota	Actinomycetia	Mycobacteriales	Tsukamurellaceae	Tsukamurella	Casein
A_201	KB900701	100	Pseudomonadota	Alphaproteobacteria	Rhizobiales	Nitrobacteraceae	Bradyrhizobium	Casein
A_202	MT186807	99.08	Pseudomonadota	Alphaproteobacteria	Rhizobiales	Boseaceae	Bosea	Casein
A_203	MT186807	99	Pseudomonadota	Alphaproteobacteria	Rhizobiales	Boseaceae	Bosea	Casein
A_204	LR760817	99.93	Pseudomonadota	Betaproteobacteria	Burkholderiales	Burkholderiaceae	Burkholderia	Casein
A_205	LR760817	99.93	Pseudomonadota	Betaproteobacteria	Burkholderiales	Burkholderiaceae	Burkholderia	Casein
A_206	LR760817	99.93	Pseudomonadota	Betaproteobacteria	Burkholderiales	Burkholderiaceae	Burkholderia	Casein
A_207	LR760817	99.93	Pseudomonadota	Betaproteobacteria	Burkholderiales	Burkholderiaceae	Burkholderia	Casein
A_208	LR536858	100	Pseudomonadota	Betaproteobacteria	Burkholderiales	Burkholderiaceae	Pandoraea	Pyruvate
A_209	AY362040	99.92	Pseudomonadota	Alphaproteobacteria	Rhizobiales	Labrys_f	Labrys	Pyruvate
A_210	ON875325	99.92	Pseudomonadota	Alphaproteobacteria	Sphingomonadales	Sphingomonadaceae	Hephaestia	Pyruvate
A_211	ON875325	99.7	Pseudomonadota	Alphaproteobacteria	Sphingomonadales	Sphingomonadaceae	Hephaestia	Pyruvate
A_212	KC479803	98.27	Pseudomonadota	Alphaproteobacteria	Sphingomonadales	Sphingomonadaceae	Novosphingobium	Pyruvate
A_213	ON875325	99.78	Pseudomonadota	Alphaproteobacteria	Sphingomonadales	Sphingomonadaceae	Hephaestia	Pyruvate
A_214	KB900701	100	Pseudomonadota	Alphaproteobacteria	Rhizobiales	Nitrobacteraceae	Bradyrhizobium	Pyruvate
A_215	ON875325	97.64	Pseudomonadota	Alphaproteobacteria	Sphingomonadales	Sphingomonadaceae	Hephaestia	Pyruvate
A_216	KB900701	100	Pseudomonadota	Alphaproteobacteria	Rhizobiales	Nitrobacteraceae	Bradyrhizobium	Glycerol
A_217	ON875325	99.92	Pseudomonadota	Alphaproteobacteria	Sphingomonadales	Sphingomonadaceae	Hephaestia	Glycerol
A_218	LR760817	99.93	Pseudomonadota	Betaproteobacteria	Burkholderiales	Burkholderiaceae	Burkholderia	Glycerol
A_219	ON875325	99.92	Pseudomonadota	Alphaproteobacteria	Sphingomonadales	Sphingomonadaceae	Hephaestia	Glycerol
A_220	ON875325	99.92	Pseudomonadota	Alphaproteobacteria	Sphingomonadales	Sphingomonadaceae	Hephaestia	Glycerol
A_221	ON875325	99.92	Pseudomonadota	Alphaproteobacteria	Sphingomonadales	Sphingomonadaceae	Hephaestia	Glycerol
A_222	AY776289	100	Pseudomonadota	Alphaproteobacteria	Rhizobiales	Brucellaceae	Brucella	Glycerol
A_223	BCYZ01000050	99.93	Pseudomonadota	Alphaproteobacteria	Sphingomonadales	Sphingomonadaceae	Sphingomonas	Glycerol
A_224	ON875325	99.93	Pseudomonadota	Alphaproteobacteria	Sphingomonadales	Sphingomonadaceae	Hephaestia	Glycerol
A_225	ON875325	99.92	Pseudomonadota	Alphaproteobacteria	Sphingomonadales	Sphingomonadaceae	Hephaestia	Glycerol
A_226	ON875325	99.92	Pseudomonadota	Alphaproteobacteria	Sphingomonadales	Sphingomonadaceae	Hephaestia	Glycerol
A_227	ON875325	99.93	Pseudomonadota	Alphaproteobacteria	Sphingomonadales	Sphingomonadaceae	Hephaestia	Glycerol
A_228	ON875325	99.92	Pseudomonadota	Alphaproteobacteria	Sphingomonadales	Sphingomonadaceae	Hephaestia	Glycerol
A_229	ON875325	99.92	Pseudomonadota	Alphaproteobacteria	Sphingomonadales	Sphingomonadaceae	Hephaestia	Glycerol
A_230	ON875325	99.93	Pseudomonadota	Alphaproteobacteria	Sphingomonadales	Sphingomonadaceae	Hephaestia	Glycerol
A_231	BCYX01000023	99.48	Pseudomonadota	Alphaproteobacteria	Sphingomonadales	Sphingomonadaceae	Sphingomonas	Casein
A_232	BCYX01000023	99.48	Pseudomonadota	Alphaproteobacteria	Sphingomonadales	Sphingomonadaceae	Sphingomonas	Casein
A_233	AY776289	100	Pseudomonadota	Alphaproteobacteria	Rhizobiales	Brucellaceae	Brucella	Casein
A_234	AY776289	100	Pseudomonadota	Alphaproteobacteria	Rhizobiales	Brucellaceae	Brucella	Casein
A_235	CP019325	99.93	Pseudomonadota	Betaproteobacteria	Burkholderiales	Alcaligenaceae	Achromobacter	Casein
A_236	AY776289	100	Pseudomonadota	Alphaproteobacteria	Rhizobiales	Brucellaceae	Brucella	Casein
A_237	QYUM01000002	97.16	Pseudomonadota	Alphaproteobacteria	Sphingomonadales	Sphingomonadaceae	Sphingomonas	Pyruvate
A_238	KB900701	100	Pseudomonadota	Alphaproteobacteria	Rhizobiales	Nitrobacteraceae	Bradyrhizobium	Pyruvate
A_239	ON875325	97.81	Pseudomonadota	Alphaproteobacteria	Sphingomonadales	Sphingomonadaceae	Hephaestia	Pyruvate
A_240	ON875325	97.82	Pseudomonadota	Alphaproteobacteria	Sphingomonadales	Sphingomonadaceae	Hephaestia	Pyruvate
A_241	KB900701	100	Pseudomonadota	Alphaproteobacteria	Rhizobiales	Nitrobacteraceae	Bradyrhizobium	Pyruvate
A_242	LN852382	97.39	Pseudomonadota	Actinomycetia	Dermatophilales	Dermacoccaceae	Leekyejoonella	Pyruvate
A_243	ON875325	97.82	Pseudomonadota	Alphaproteobacteria	Sphingomonadales	Sphingomonadaceae	Hephaestia	Pyruvate
A_244	LT629772	98.48	Actinomycetota	Actinomycetia	Propionibacteriales	Propionibacteriaceae	Microlunatus	Pyruvate
A_245	ABUK01000001	94.52	Planctomycetota	Planctomycetia	Planctomycetales	Planctomycetaceae	Planctopirus	Pyruvate
A_246	OL679999	97.29	Pseudomonadota	Alphaproteobacteria	Sphingomonadales	Sphingomonadaceae	Sphingomonas	Pyruvate
A_247	KB900701	100	Pseudomonadota	Alphaproteobacteria	Rhizobiales	Nitrobacteraceae	Bradyrhizobium	Glycerol
A_248	KB900701	100	Pseudomonadota	Alphaproteobacteria	Rhizobiales	Nitrobacteraceae	Bradyrhizobium	Glycerol
A_249	QYUM01000002	97.44	Pseudomonadota	Alphaproteobacteria	Sphingomonadales	Sphingomonadaceae	Sphingomonas	Glycerol
A_250	KB900701	100	Pseudomonadota	Alphaproteobacteria	Rhizobiales	Nitrobacteraceae	Bradyrhizobium	Glycerol
A_251	KB900701	100	Pseudomonadota	Alphaproteobacteria	Rhizobiales	Nitrobacteraceae	Bradyrhizobium	Glycerol
A_252	QYUM01000002	97.59	Pseudomonadota	Alphaproteobacteria	Sphingomonadales	Sphingomonadaceae	Sphingomonas	Glycerol
A_253	KB900701	100	Pseudomonadota	Alphaproteobacteria	Rhizobiales	Nitrobacteraceae	Bradyrhizobium	Glycerol
A_254	QYUM01000002	97.23	Pseudomonadota	Alphaproteobacteria	Sphingomonadales	Sphingomonadaceae	Sphingomonas	Glycerol
A_255	ON875325	97.74	Pseudomonadota	Alphaproteobacteria	Sphingomonadales	Sphingomonadaceae	Hephaestia	Glycerol
A_256	ON875325	97.03	Pseudomonadota	Alphaproteobacteria	Sphingomonadales	Sphingomonadaceae	Hephaestia	Casein
A_257	LT629772	98.17	Actinomycetota	Actinomycetia	Propionibacteriales	Propionibacteriaceae	Microlunatus	Casein
A_258	ABUK01000001	94.32	Planctomycetes	Planctomycetia	Planctomycetales	Planctomycetaceae	Planctopirus	Casein
A_259	BCYX01000023	99.11	Pseudomonadota	Alphaproteobacteria	Sphingomonadales	Sphingomonadaceae	Sphingomonas	Pyruvate
A_260	CP000442	99.85	Pseudomonadota	Betaproteobacteria	Burkholderiales	Burkholderiaceae	Burkholderia	Pyruvate
A_261	KX941834	99.14	Actinomycetota	Actinomycetia	Propionibacteriales	Propionibacteriaceae	Microlunatus	Glycerol
A_262	LT629772	98.83	Actinomycetota	Actinomycetia	Propionibacteriales	Propionibacteriaceae	Microlunatus	Glycerol
A_263	BCYX01000023	99.1	Pseudomonadota	Alphaproteobacteria	Sphingomonadales	Sphingomonadaceae	Sphingomonas	Glycerol
A_264	ON875325	97.44	Pseudomonadota	Alphaproteobacteria	Sphingomonadales	Sphingomonadaceae	Hephaestia	Glycerol
A_265	CP000442	99.85	Pseudomonadota	Betaproteobacteria	Burkholderiales	Burkholderiaceae	Burkholderia	Casein
A_266	CP000442	99.85	Pseudomonadota	Betaproteobacteria	Burkholderiales	Burkholderiaceae	Burkholderia	Casein
A_267	CP000442	99.86	Pseudomonadota	Betaproteobacteria	Burkholderiales	Burkholderiaceae	Burkholderia	Casein
A_268	CP000442	99.86	Pseudomonadota	Betaproteobacteria	Burkholderiales	Burkholderiaceae	Burkholderia	Casein
A_269	CP000442	99.85	Pseudomonadota	Betaproteobacteria	Burkholderiales	Burkholderiaceae	Burkholderia	Casein
A_270	QYUM01000002	97.2	Pseudomonadota	Alphaproteobacteria	Sphingomonadales	Sphingomonadaceae	Sphingomonas	Pyruvate
A_271	LT629772	98.43	Actinomycetota	Actinomycetia	Propionibacteriales	Propionibacteriaceae	Microlunatus	Pyruvate
A_272	ON875325	97.98	Pseudomonadota	Alphaproteobacteria	Sphingomonadales	Sphingomonadaceae	Hephaestia	Pyruvate
A_273	ON875325	97.41	Pseudomonadota	Alphaproteobacteria	Sphingomonadales	Sphingomonadaceae	Hephaestia	Pyruvate
A_274	QYUM01000002	97.23	Pseudomonadota	Alphaproteobacteria	Sphingomonadales	Sphingomonadaceae	Sphingomonas	Pyruvate
A_275	ON875325	97.6	Pseudomonadota	Alphaproteobacteria	Sphingomonadales	Sphingomonadaceae	Hephaestia	Pyruvate
A_276	QYUM01000002	97.16	Pseudomonadota	Alphaproteobacteria	Sphingomonadales	Sphingomonadaceae	Sphingomonas	Pyruvate
A_277	ON875325	97.35	Pseudomonadota	Alphaproteobacteria	Sphingomonadales	Sphingomonadaceae	Hephaestia	Pyruvate
A_278	ABUK01000001	94.34	Planctomycetes	Planctomycetia	Planctomycetales	Planctomycetaceae	Planctopirus	Pyruvate
A_279	OL679999	97.6	Pseudomonadota	Alphaproteobacteria	Sphingomonadales	Sphingomonadaceae	Sphingomonas	Pyruvate
A_280	LT629772	98.18	Actinomycetota	Actinomycetia	Propionibacteriales	Propionibacteriaceae	Microlunatus	Pyruvate
A_281	KP017569	98.41	Actinomycetota	Actinomycetia	Jatrophihabitantales	Jatrophihabitantaceae	Jatrophihabitans	Pyruvate
A_282	QYUM01000002	97.37	Pseudomonadota	Alphaproteobacteria	Sphingomonadales	Sphingomonadaceae	Sphingomonas	Glycerol
A_283	ON875325	97.35	Pseudomonadota	Alphaproteobacteria	Sphingomonadales	Sphingomonadaceae	Hephaestia	Casein
A_284	ON875325	97.4	Pseudomonadota	Alphaproteobacteria	Sphingomonadales	Sphingomonadaceae	Hephaestia	Casein
A_285	LT629772	98.56	Actinomycetota	Actinomycetia	Propionibacteriales	Propionibacteriaceae	Microlunatus	Casein
A_286	LT629772	98.5	Actinomycetota	Actinomycetia	Propionibacteriales	Propionibacteriaceae	Microlunatus	Casein
A_287	ON875325	97.41	Pseudomonadota	Alphaproteobacteria	Sphingomonadales	Sphingomonadaceae	Hephaestia	Pyruvate
A_288	OL679999	97.94	Pseudomonadota	Alphaproteobacteria	Sphingomonadales	Sphingomonadaceae	Sphingomonas	Pyruvate
A_289	LN852382	97.18	Actinomycetota	Actinomycetia	Dermatophilales	Dermacoccaceae	Leekyejoonella	Pyruvate
A_290	QYUM01000002	97.37	Pseudomonadota	Alphaproteobacteria	Sphingomonadales	Sphingomonadaceae	Sphingomonas	Pyruvate
A_291	OL679999	97.9	Pseudomonadota	Alphaproteobacteria	Sphingomonadales	Sphingomonadaceae	Sphingomonas	Pyruvate
A_292	OL679999	97.57	Pseudomonadota	Alphaproteobacteria	Sphingomonadales	Sphingomonadaceae	Sphingomonas	Pyruvate
A_293	BCYZ01000050	99.93	Pseudomonadota	Alphaproteobacteria	Sphingomonadales	Sphingomonadaceae	Sphingomonas	Glycerol
A_294	QYUM01000002	97.44	Pseudomonadota	Alphaproteobacteria	Sphingomonadales	Sphingomonadaceae	Sphingomonas	Glycerol
A_295	ON875325	97.82	Pseudomonadota	Alphaproteobacteria	Sphingomonadales	Sphingomonadaceae	Hephaestia	Glycerol
A_296	KR184192	94.44	Actinomycetota	Actinomycetia	Propionibacteriales	Propionibacteriaceae	Naumannella	Glycerol
A_297	ON875325	97.39	Pseudomonadota	Alphaproteobacteria	Sphingomonadales	Sphingomonadaceae	Hephaestia	Glycerol
A_298	QYUM01000002	97.31	Pseudomonadota	Alphaproteobacteria	Sphingomonadales	Sphingomonadaceae	Sphingomonas	Glycerol
A_299	LT629772	98.8	Actinomycetota	Actinomycetia	Propionibacteriales	Propionibacteriaceae	Microlunatus	Casein
A_300	CP000442	99.86	Pseudomonadota	Betaproteobacteria	Burkholderiales	Burkholderiaceae	Burkholderia	Casein
A_301	CP000442	99.85	Pseudomonadota	Betaproteobacteria	Burkholderiales	Burkholderiaceae	Burkholderia	Casein
A_302	BCYX01000023	99.1	Pseudomonadota	Alphaproteobacteria	Sphingomonadales	Sphingomonadaceae	Sphingomonas	Casein
A_303	ON875325	97.38	Pseudomonadota	Alphaproteobacteria	Sphingomonadales	Sphingomonadaceae	Hephaestia	Casein
A_304	KR184192	94.59	Actinomycetota	Actinomycetia	Propionibacteriales	Propionibacteriaceae	Naumannella	Casein
A_305	ON875325	97.44	Pseudomonadota	Alphaproteobacteria	Sphingomonadales	Sphingomonadaceae	Hephaestia	Casein
A_306	QYUM01000002	97.21	Pseudomonadota	Alphaproteobacteria	Sphingomonadales	Sphingomonadaceae	Sphingomonas	Casein
A_307	CP000442	99.85	Pseudomonadota	Betaproteobacteria	Burkholderiales	Burkholderiaceae	Burkholderia	Casein
A_308	JABWRP010000055	99.93	Pseudomonadota	Gammaproteobacteria	Pseudomonadales	Pseudomonadaceae	Pseudomonas	Pyruvate
A_309	jgi.1085745	99.69	Pseudomonadota	Alphaproteobacteria	Rhizobiales	Boseaceae	Bosea	Pyruvate
A_310	AY024335	99.57	Pseudomonadota	Alphaproteobacteria	Rhizobiales	Rhizobiaceae	Ensifer	Pyruvate
A_311	LT976503	99.41	Pseudomonadota	Betaproteobacteria	Burkholderiales	Alcaligenaceae	Achromobacter	Pyruvate
A_312	EF029110	99.52	Pseudomonadota	Alphaproteobacteria	Sphingomonadales	Sphingomonadaceae	Novosphingobium	Pyruvate
A_313	AY776289	100	Pseudomonadota	Alphaproteobacteria	Rhizobiales	Brucellaceae	Brucella	Pyruvate
A_314	AJMR01000229	100	Pseudomonadota	Gammaproteobacteria	Pseudomonadales	Pseudomonadaceae	Pseudomonas	Pyruvate
A_315	JNAE01000171	99.55	Pseudomonadota	Alphaproteobacteria	Rhizobiales	Rhizobiaceae	Ensifer	Pyruvate
A_316	AB854065	100	Pseudomonadota	Alphaproteobacteria	Rhizobiales	Rhizobiaceae	Rhizobium	Pyruvate
A_317	jgi.1118276	99.6	Pseudomonadota	Gammaproteobacteria	Lysobacterales	Lysobacteraceae	Pseudoxanthomonas	Pyruvate
A_318	JF834143	99.7	Pseudomonadota	Alphaproteobacteria	Rhizobiales	Rhizobiaceae	Ensifer	Pyruvate
A_319	JX100816	99.3	Bacteroidota	Flavobacteriia	Flavobacteriales	Weeksellaceae	Chryseobacterium	Pyruvate
A_320	LT545981	99.85	Pseudomonadota	Alphaproteobacteria	Rhizobiales	Rhizobiaceae	Shinella	Pyruvate
A_321	CP000442	99.78	Pseudomonadota	Betaproteobacteria	Burkholderiales	Burkholderiaceae	Burkholderia	Tween 80
A_322	ACQA01000003	99.92	Pseudomonadota	Alphaproteobacteria	Rhizobiales	Brucellaceae	Brucella	Tween 80
A_323	ACQA01000003	99.92	Pseudomonadota	Alphaproteobacteria	Rhizobiales	Brucellaceae	Brucella	Casein
A_324	JX100816	99.28	Bacteroidota	Flavobacteriia	Flavobacteriales	Weeksellaceae	Chryseobacterium	Casein
A_325	HF586507	99.93	Pseudomonadota	Betaproteobacteria	Burkholderiales	Alcaligenaceae	Achromobacter	Casein
A_326	HF586508	99.78	Pseudomonadota	Betaproteobacteria	Burkholderiales	Alcaligenaceae	Achromobacter	Casein
A_327	CP019325	99.93	Pseudomonadota	Betaproteobacteria	Burkholderiales	Alcaligenaceae	Achromobacter	Casein
A_328	LT545981	99.92	Pseudomonadota	Alphaproteobacteria	Rhizobiales	Rhizobiaceae	Shinella	Casein
A_329	jgi.1048902	100	Pseudomonadota	Alphaproteobacteria	Rhizobiales	Boseaceae	Bosea	Casein
A_330	HQ914245	99.09	Pseudomonadota	Betaproteobacteria	Burkholderiales	Ralstonia_f	Cupriavidus	PRT
A_331	MK063698	99.6	Pseudomonadota	Alphaproteobacteria	Rhizobiales	Brucellaceae	Brucella	PRT
A_332	BCYZ01000050	100	Pseudomonadota	Alphaproteobacteria	Sphingomonadales	Sphingomonadaceae	Sphingomonas	PRT
A_333	KC430923	99.39	Bacteroidota	Chitinophagia	Chitinophagales	Chitinophagaceae	Chitinophaga	PRT
A_334	KP657488	99.04	Pseudomonadota	Alphaproteobacteria	Sphingomonadales	Sphingomonadaceae	Novosphingobium	PRT
A_335	BCZQ01000015	99.92	Pseudomonadota	Alphaproteobacteria	Sphingomonadales	Sphingomonadaceae	Sphingopyxis	PRT
A_336	AF488779	99.85	Pseudomonadota	Betaproteobacteria	Burkholderiales	Ralstonia_f	Ralstonia	PRT
A_337	AM237311	97.86	Bacteroidota	Chitinophagia	Chitinophagales	Chitinophagaceae	Chitinophaga	PRT
A_338	jgi.1055411	98.92	Bacteroidota	Chitinophagia	Chitinophagales	Chitinophagaceae	Chitinophaga	PRT
A_339	KC252615	99.42	Pseudomonadota	Alphaproteobacteria	Sphingomonadales	Sphingomonadaceae	Sphingomonas	PRT
A_340	JN680880	96.94	Bacteroidota	Chitinophagia	Chitinophagales	Chitinophagaceae	Chitinophaga	PRT
A_341	HE613446	99.78	Pseudomonadota	Betaproteobacteria	Burkholderiales	Alcaligenaceae	Achromobacter	PRT
A_342	AGWY01000015	97.97	Pseudomonadota	Alphaproteobacteria	Rhizobiales	Nitrobacteraceae	Afipia	PRT
A_343	MZ165339	99.14	Pseudomonadota	Alphaproteobacteria	Sphingomonadales	Erythrobacteraceae	Croceicoccus	PRT
A_344	AF041442	98.79	Pseudomonadota	Alphaproteobacteria	Rhizobiales	Phyllobacteriaceae	Mesorhizobium	PRT
A_345	DQ417335	100	Pseudomonadota	Alphaproteobacteria	Rhizobiales	Labrys_f	Labrys	PRT
A_346	HE997181	100	Pseudomonadota	Alphaproteobacteria	Rhodospirillales	Reyranellaceae	Enhydrobacter	PRT
A_347	CP000699	99.63	Pseudomonadota	Alphaproteobacteria	Sphingomonadales	Sphingomonadaceae	Rhizorhabdus	PRT
A_348	ON113333	100	Pseudomonadota	Gammaproteobacteria	Lysobacterales	Lysobacteraceae	Tahibacter	PRT
A_349	KP761690	94.58	Acidobaceriota	Vicinamibacteria	Vicinamibacterales	Vicinamibacteraceae	Vicinamibacter	PRT
A_350	KM598259	97.63	Pseudomonadota	Alphaproteobacteria	Rhizobiales	Devosiaceae	Devosia	PRT
A_351	KM365125	99.24	Pseudomonadota	Alphaproteobacteria	Sphingomonadales	Sphingomonadaceae	Novosphingobium	PRT
A_352	AJ420880	100	Pseudomonadota	Betaproteobacteria	Burkholderiales	Burkholderiaceae	Burkholderia	PRT
A_353	RQXT01000019	98.68	Pseudomonadota	Alphaproteobacteria	Rhizobiales	Phyllobacteriaceae	Mesorhizobium	PRT
A_354	AB231946	97.53	Pseudomonadota	Alphaproteobacteria	Rhizobiales	Alsobacteraceae	Alsobacter	PRT
A_355	BDCO01000002	95.88	Verrucomicrobiota	Terrimicrobia	Terrimicrobiales	Terrimicrobiaceae	Terrimicrobium	PRT
A_356	BDCO01000002	95.83	Verrucomicrobiota	Terrimicrobia	Terrimicrobiales	Terrimicrobiaceae	Terrimicrobium	PRT
A_357	Y14302	99.7	Pseudomonadota	Alphaproteobacteria	Rhizobiales	Hyphomicrobiaceae	Hyphomicrobium	PRT
A_358	MZ710043	100	Pseudomonadota	Alphaproteobacteria	Rhizobiales	Devosiaceae	Devosia	PRT
A_359	AJ864462	98.85	Pseudomonadota	Alphaproteobacteria	Rhizobiales	Phyllobacteriaceae	Mesorhizobium	PRT
A_360	QKYK01000032	93.63	Actinomycetota	Acidimicrobiia	Iamiales	Ilumatobacteraceae	Desertimonas	PRT
A_361	X81917	99.77	Actinomycetota	Actinomycetia	Mycobacteriales	Corynebacteriaceae	Corynebacterium	PRT
A_362	ACLN01000018	99.93	Bacillota	Bacilli	Lactobacillales	Lactobacillaceae	Lactobacillus	PRT
A_363	MH493678	97.08	Verrucomicrobiota	Opitutae	Opitutales	Opitutaceae	Oleiharenicola	PRT
A_364	BCUN01000076	99.21	Pseudomonadota	Alphaproteobacteria	Sphingomonadales	Sphingomonadaceae	Sphingobium	PRT
A_365	JH992904	100	Pseudomonadota	Alphaproteobacteria	Sphingomonadales	Sphingomonadaceae	Sphingobium	PRT
A_366	BCUT01000013	99.55	Pseudomonadota	Betaproteobacteria	Burkholderiales	Comamonadaceae	Variovorax	PRT
A_367	CP000442	99.77	Pseudomonadota	Betaproteobacteria	Burkholderiales	Burkholderiaceae	Burkholderia	PRT
A_368	KT337427	99.7	Pseudomonadota	Alphaproteobacteria	Sphingomonadales	Sphingomonadaceae	Novosphingobium	PRT
A_369	jgi.1118290	100	Pseudomonadota	Alphaproteobacteria	Sphingomonadales	Sphingomonadaceae	Sphingopyxis	PRT
A_370	jgi.1048902	99.09	Pseudomonadota	Alphaproteobacteria	Rhizobiales	Boseaceae	Bosea	PRT
A_371	jgi.1118288	99.77	Pseudomonadota	Alphaproteobacteria	Sphingomonadales	Sphingomonadaceae	Sphingopyxis	PRT
A_372	FJ599671	99.18	Pseudomonadota	Alphaproteobacteria	Sphingomonadales	Sphingomonadaceae	Sphingopyxis	PRT
A_373	KY078835	98.23	Pseudomonadota	Alphaproteobacteria	Rhizobiales	Phyllobacteriaceae	Mesorhizobium	PRT
A_374	AUHM01000026	99.24	Pseudomonadota	Alphaproteobacteria	Rhodospirillales	Azospirillaceae	Inquilinus	PRT
A_375	HF586506	99.24	Pseudomonadota	Betaproteobacteria	Burkholderiales	Alcaligenaceae	Achromobacter	PRT
A_376	AJ011761	99.38	Pseudomonadota	Alphaproteobacteria	Rhizobiales	Phyllobacteriaceae	Aminobacter	PRT
A_377	LC177785	96.19	Pseudomonadota	Alphaproteobacteria	Sphingomonadales	Erythrobacteraceae	Aurantiacibacter	PRT
A_378	AY362040	99.12	Pseudomonadota	Alphaproteobacteria	Rhizobiales	Labrys_f	Labrys	PRT
A_379	KB375270	97.92	Pseudomonadota	Alphaproteobacteria	Rhizobiales	Nitrobacteraceae	Afipia	PRT
A_380	KC222641	99.16	Pseudomonadota	Alphaproteobacteria	Rhizobiales	Devosiaceae	Paradevosia	PRT
A_381	AF288306	99.92	Pseudomonadota	Alphaproteobacteria	Rhizobiales	Boseaceae	Bosea	PRT
A_382	CP001628	98.11	Actinomycetota	Actinomycetia	Micrococcales	Micrococcaceae	Micrococcus	PRT
A_383	EU179327	99.61	Bacillota	Bacilli	Bacillales	Paenibacillaceae	Paenibacillus	PRT
A_384	KF437546	99.04	Pseudomonadota	Alphaproteobacteria	Sphingomonadales	Sphingomonadaceae	Sphingobium	PRT
A_385	BCYX01000023	99.6	Pseudomonadota	Alphaproteobacteria	Sphingomonadales	Sphingomonadaceae	Sphingomonas	PRT
A_386	KF740588	99.35	Pseudomonadota	Alphaproteobacteria	Rhizobiales	Devosiaceae	Paradevosia	PRT
A_387	AM409363	98.14	Pseudomonadota	Alphaproteobacteria	Rhizobiales	Kaistiaceae	Kaistia	PRT
A_388	MH105075	99.33	Pseudomonadota	Alphaproteobacteria	Rhizobiales	Phyllobacteriaceae	Mesorhizobium	PRT
A_389	EU849582	97.15	Pseudomonadota	Alphaproteobacteria	Rhizobiales	Phyllobacteriaceae	Mesorhizobium	PRT
A_390	KC222641	99.62	Pseudomonadota	Alphaproteobacteria	Rhizobiales	Devosiaceae	Paradevosia	PRT
A_391	AF367204	99.14	Pseudomonadota	Alphaproteobacteria	Sphingomonadales	Sphingomonadaceae	Sphingopyxis	PRT
A_392	AY776289	100	Pseudomonadota	Alphaproteobacteria	Rhizobiales	Brucellaceae	Brucella	PRT
A_393	LBHB01000002	96.24	Pseudomonadota	Alphaproteobacteria	Sphingomonadales	Erythrobacteraceae	Aurantiacibacter	PRT
A_394	CP001686	99.76	Actinomycetota	Actinomycetia	Dermatophilales	Kytococcaceae	Kytococcus	PRT
A_395	LC481367	98.17	Pseudomonadota	Gammaproteobacteria	Lysobacterales	Lysobacteraceae	Lysobacter	PRT
A_396	KC010491	98.83	Actinomycetota	Actinomycetia	Mycobacteriales	Mycobacteriaceae	Mycobacterium	PRT
A_397	FJ177535	98.39	Pseudomonadota	Alphaproteobacteria	Sphingomonadales	Sphingomonadaceae	Sphingobium	PRT
A_398	AF288300	99.41	Pseudomonadota	Alphaproteobacteria	Rhizobiales	Boseaceae	Bosea	PRT
A_399	KC430923	98.95	Bacteroidota	Chitinophagia	Chitinophagales	Chitinophagaceae	Chitinophaga	PRT
A_400	CU633749	99.93	Pseudomonadota	Betaproteobacteria	Burkholderiales	Ralstonia_f	Cupriavidus	PRT
A_401	LAJE02000198	97.97	Pseudomonadota	Alphaproteobacteria	Rhizobiales	Devosiaceae	Devosia	PRT
A_402	Y14158	99.62	Pseudomonadota	Alphaproteobacteria	Rhizobiales	Phyllobacteriaceae	Mesorhizobium	PRT
A_403	ARFF01000013	98.19	Bacteroidota	Chitinophagia	Chitinophagales	Chitinophagaceae	Niabella	PRT
A_404	KU379667	99.49	Bacteroidota	Chitinophagia	Chitinophagales	Chitinophagaceae	Pseudoflavitalea	PRT
A_405	BCYU01000001	97.86	Pseudomonadota	Alphaproteobacteria	Sphingomonadales	Sphingomonadaceae	Sphingomonas	PRT

## Sheet: Table S4
Supplementry Table S4. List of novel bacterial strains
S. No	Strain name	Genus	Phylum	Identity (%)
1	A1	Vicinamibacter	Actinomycetota	94.58
2	Ab1	Desertimonas	Actinomycetota	93.63
3	Ab2	Naumannella	Actinomycetota	94.59
4	Ab3	Leekyejoonella	Actinomycetota	97.39
5	B1	Chitinophaga	Bacteroidota	97.86
6	B2	Chitinophaga	Bacteroidota	96.94
7	P1	Planctopirus	Planctomycetota	94.34
8	Pb1	Sphingomonas	Pseudomonadota	96.71
9	Pb2	Sphingomonas	Pseudomonadota	96.78
10	Pb3	Sphingomonas	Pseudomonadota	96.79
11	Pb4	Sphingomonas	Pseudomonadota	96.86
12	Pb5	Sphingomonas	Pseudomonadota	96.9
13	Pb6	Sphingomonas	Pseudomonadota	96.92
14	Pb7	Sphingomonas	Pseudomonadota	97.23
15	Pb8	Sphingomonas	Pseudomonadota	96.95
16	Pb9	Sphingomonas	Pseudomonadota	97
17	Pb10	Sphingomonas	Pseudomonadota	97.01
18	Pb11	Sphingobium	Pseudomonadota	97.19
19	Pb12	Hephaestia	Pseudomonadota	96.93
20	Pb13	Alsobacter	Pseudomonadota	97.53
21	Pb14	Tahibacter	Pseudomonadota	97.61
22	Pb15	Devosia	Pseudomonadota	97.63
23	Pb16	Pelagerythrobacter	Pseudomonadota	97.74
24	Pb17	Altererythrobacter	Pseudomonadota	97.75
25	Pb18	Afipia	Pseudomonadota	97.97
26	V1	Terrimicrobium	Verrucomicrobiota	95.88
27	V2	Oleiharenicola	Verrucomicrobiota	97.08
